# Supplementary material for: Assessing the importance of sex and disease-specific anatomy in electrophysiology and mechanical simulations with a newly developed public virtual cohort of four-chamber heart models
Source: PLoS Comput Biol. 2026 Jun 2;22(6):e1014325. doi: 10.1371/journal.pcbi.1014325 (PMC13252842; doi:10.1371/journal.pcbi.1014325)
Supplement: S1 Table — Mean ± SD reported for age (years), chamber volumes (mL), and total mesh elements (millions). (XLSX) [file pcbi.1014325.s003.xlsx]

## Sheet: Sheet1
Group	n	Age (years)	Vol_LV (mL)	Vol_RV (mL)	Vol_LA (mL)	Vol_RA (mL)	Wall Vol. (cm3)
Male C	13	47.2 ± 12.0	179.6 ± 36.3	188.7 ± 25.7	93.9 ± 27.9	100.7 ± 16.9	319.0 ± 43.7
Male HF	12	60.1 ± 16.1	289.1 ± 88.1	227.6 ± 60.2	140.5 ± 58.9	138.2 ± 67.7	396.0 ± 75.2
Female C	13	49.5 ± 9.8	139.7 ± 32.2	139.7 ± 34.8	79.6 ± 19.4	86.3 ± 32.3	262.6 ± 36.5
Female HF	12	60.1 ± 9.0	183.0 ± 60.0	136.7 ± 30.8	104.9 ± 57.4	100.0 ± 47.3	297.3 ± 50.0
