# Supplementary material for: Assessing the importance of sex and disease-specific anatomy in electrophysiology and mechanical simulations with a newly developed public virtual cohort of four-chamber heart models
Source: PLoS Comput Biol. 2026 Jun 2;22(6):e1014325. doi: 10.1371/journal.pcbi.1014325 (PMC13252842; doi:10.1371/journal.pcbi.1014325)
Supplement: S2 Table — (XLSX) [file pcbi.1014325.s005.xlsx]

## Sheet: Sheet1
Parameter	Value	Effect on mesh
cell_size	≈ 0.5 mm	Maximum target edge length of volumetric tetrahedral elements; controls overall mesh density.
facet_size	≈ 0.5 mm	Maximum target size of surface facets; controls surface mesh resolution and matches cell size for uniform density.
facet_distance	4	Maximum Hausdorff distance between the input surface and the Delaunay surface; Laplacian smoothing is applied to balance surface fidelity against smoothness.
cell_radius_edge_ratio	2	Upper bound on the ratio of circumradius to shortest edge; controls element shape quality.
