# Supplementary material for: Assessing the importance of sex and disease-specific anatomy in electrophysiology and mechanical simulations with a newly developed public virtual cohort of four-chamber heart models
Source: PLoS Comput Biol. 2026 Jun 2;22(6):e1014325. doi: 10.1371/journal.pcbi.1014325 (PMC13252842; doi:10.1371/journal.pcbi.1014325)
Supplement: S3 Table — (XLSX) [file pcbi.1014325.s006.xlsx]

## Sheet: Sheet1
Label ID	Structure name	Chamber	Type
1	Left ventricular blood pool	LV	BP
2	Left ventricular myocardium	LV	Myo
3	Right ventricular blood pool	RV	BP
4	Left atrial blood pool	LA	BP
5	Right atrial blood pool	RA	BP
6	Aortic blood pool	—	BP
7	Pulmonary artery blood pool	—	BP
8	Left superior pulmonary vein	LA	BP
9	Left inferior pulmonary vein	LA	BP
10	Right superior pulmonary vein	RA	BP
11	Right inferior pulmonary vein	RA	BP
12	Left atrial appendage	LA	BP
13	Superior vena cava	RA	BP
14	Inferior vena cava	RA	BP
103	Right ventricular myocardium	RV	Myo
104	Left atrial myocardium	LA	Myo
105	Right atrial myocardium	RA	Myo
106	Aortic wall	—	Myo
107	Pulmonary artery wall	—	Myo
201	Mitral valve plane	LV/LA	VP
202	Tricuspid valve plane	RV/RA	VP
203	Aortic valve plane	LV	VP
204	Pulmonary valve plane	RV	VP
205	Left superior pulmonary vein plane	LA	VP
206	Left inferior pulmonary vein plane	LA	VP
207	Right superior pulmonary vein plane	LA	VP
208	Right inferior pulmonary vein plane	LA	VP
209	Left atrial appendage plane	LA	VP
210	Superior vena cava plane	RA	VP
211	Inferior vena cava plane	RA	VP
221	Left superior pulmonary vein ring	LA	Ring
222	Left inferior pulmonary vein ring	LA	Ring
223	Right superior pulmonary vein ring	LA	Ring
224	Right inferior pulmonary vein ring	LA	Ring
225	Left atrial appendage vein ring	LA	Ring
226	Superior vena cava vein ring	RA	Ring
227	Inferior vena cava vein ring	RA	Ring
