# Supplementary material for: Assessing the importance of sex and disease-specific anatomy in electrophysiology and mechanical simulations with a newly developed public virtual cohort of four-chamber heart models
Source: PLoS Comput Biol. 2026 Jun 2;22(6):e1014325. doi: 10.1371/journal.pcbi.1014325 (PMC13252842; doi:10.1371/journal.pcbi.1014325)
Supplement: S1 Text — (TXT) [file pcbi.1014325.s008.txt]

Mechanics Simulation Boundary Conditions

As boundary conditions, the pericardial sac was modelled using normal springs
with varying stiffness and omni-directional springs were applied at the
superior vena cava and the right pulmonary veins (Strocchi et al 2023).
All the tissues were modelled as incompressible with an incompressibility
value of $\kappa=1000$ kPa.
The bulk stiffness of left ventricle, right ventricle and atria were set to
$a_{\LV}=1.7$ kPa,
$a_{\RV}=2.55$ kPa, and
$a_{\text{atria}}=3.4$ kPa, respectively.
The anisotropy factors in the ventricles in the fibre, cross-fibre and
cross-sheet directions were set to
$b_f=8$,
$b_{fs}=4$, and
$b_t=3$, respectively;
while in the atria were set to
$b_f=16$,
$b_{fs}=8$, and
$b_t=6$.
The valves, aorta, pulmonary artery and vein rings had a stiffness value of
$c_{\text{valves}}=1000$ kPa,
$c_{\text{aorta}}=26.66$ kPa,
$c_{\text{PA}}=3.7$ kPa, and
$c_{\text{rings}}=7.45$ kPa, respectively.
The maximum stiffness at the pericardium was set to $0.005$ kPa/$\mu$m and
to $0.001$ kPa/$\mu$m in the veins.
The pressure was increased linearly from $0$ to $1$ mmHg in increments of
$0.02$ mmHg/ms.

This information is also found in the supplement PDF provided. 
