# Supplementary material for: Assessing the importance of sex and disease-specific anatomy in electrophysiology and mechanical simulations with a newly developed public virtual cohort of four-chamber heart models
Source: PLoS Comput Biol. 2026 Jun 2;22(6):e1014325. doi: 10.1371/journal.pcbi.1014325 (PMC13252842; doi:10.1371/journal.pcbi.1014325)
Supplement: S1 Data — Columns: mesh ID, total element count, min/max/mean/SD of tet_qmetric_volume, number of inverted elements, and percentage of near-degenerate elements. (CSV) [file pcbi.1014325.s009.csv]

mesh_id	n_elements	min	max	mean	stddev	n_inverted	pct_inverted	n_degenerate	pct_degenerate
3L9ZV4XS	2331143	0.000155816	0.92639	0.156626	0.101795	0	0.0000	2	0.0001
591DW86I	2298847	6.1544e-05	0.84492	0.153053	0.100143	0	0.0000	0	0.0000
5IM7QJF4	2257614	0.000124502	0.936522	0.152494	0.0999597	0	0.0000	1	0.0000
627ZFI97	2097395	0.000214741	0.873895	0.155958	0.101415	0	0.0000	0	0.0000
66AL590N	2547778	0.000222097	0.900613	0.152091	0.099942	0	0.0000	1	0.0000
6G8DD8S5	2820735	0.000264459	0.853823	0.151168	0.09996	0	0.0000	0	0.0000
7D98EVAR	2412863	0.000194339	0.895465	0.151863	0.0998741	0	0.0000	0	0.0000
98EK6960	2285619	0.000112727	0.949661	0.155123	0.101005	0	0.0000	5	0.0002
98G5I5CE	3084991	0.000101761	0.868704	0.152721	0.100172	0	0.0000	0	0.0000
9HE9S8YK	2854451	0.000268703	0.909686	0.153772	0.100371	0	0.0000	2	0.0001
A1VMI1BL	2517125	0.000321357	0.891255	0.154282	0.100707	0	0.0000	0	0.0000
A8NCPLRI	4504027	0.000117706	0.890406	0.152959	0.100067	0	0.0000	0	0.0000
B782Q8ID	3195789	3.95793e-05	0.978499	0.150609	0.0992165	0	0.0000	4	0.0001
BJRXL8KY	2743491	0.000193879	0.954551	0.157898	0.102438	0	0.0000	6	0.0002
BRUN0G9V	2138040	0.000388153	0.971773	0.154608	0.10058	0	0.0000	3	0.0001
C21IDK9N	2513680	9.14351e-05	0.917632	0.153322	0.100357	0	0.0000	1	0.0000
CTW6MAJL	1881076	0.0002857	0.874814	0.153685	0.100448	0	0.0000	0	0.0000
D16RF7C3	1982733	0.000243536	0.884371	0.153826	0.100622	0	0.0000	0	0.0000
DA8Q81SZ	2947973	0.000191985	0.939181	0.151376	0.0996727	0	0.0000	8	0.0003
DHIPF4L7	2214637	0.000299703	0.90462	0.154009	0.100495	0	0.0000	1	0.0000
DN98C3EZ	2092486	0.000256687	0.949175	0.152886	0.100168	0	0.0000	1	0.0000
FC14	3118515	7.2503e-05	0.954795	0.150596	0.0994163	0	0.0000	3	0.0001
FC15	2228678	0.000183314	0.955912	0.152297	0.0998186	0	0.0000	4	0.0002
FC5	1994316	0.000312401	0.923986	0.151972	0.0995736	0	0.0000	1	0.0001
FC7	2140015	9.35007e-05	0.917818	0.154225	0.100408	0	0.0000	2	0.0001
FFI8S7CY	2375776	0.000176167	0.84504	0.151121	0.0995762	0	0.0000	0	0.0000
FM7ID9EE	2457074	0.000411427	0.944516	0.153147	0.100313	0	0.0000	2	0.0001
FQB3LGOY	2379035	0.000139981	0.934568	0.153297	0.100443	0	0.0000	2	0.0001
H2JQVUUF	1900281	0.000451353	0.911849	0.155705	0.101216	0	0.0000	1	0.0001
LENYCA0B	3296159	0.000139974	0.936489	0.15099	0.10023	0	0.0000	9	0.0003
LLWYK03H	2039161	0.000187532	0.93878	0.155073	0.100958	0	0.0000	5	0.0002
MHFn31	2973432	0.000379079	0.854308	0.154217	0.100639	0	0.0000	0	0.0000
MHFw14	3326619	0.00023209	0.915163	0.150775	0.0992941	0	0.0000	1	0.0000
MHFw16	2673131	0.000433867	0.868773	0.153767	0.100412	0	0.0000	0	0.0000
MHFw6	3494406	4.72489e-05	0.834588	0.147572	0.0980717	0	0.0000	0	0.0000
MHFw8	3180263	0.000166536	0.891103	0.153976	0.100912	0	0.0000	0	0.0000
MQWINMXL	3428831	0.000231216	0.855825	0.148253	0.0986607	0	0.0000	0	0.0000
N4TRHUUP	3658837	9.89983e-05	0.96395	0.151142	0.0998076	0	0.0000	5	0.0001
OA15VRI2	2245506	0.000233365	0.849538	0.152643	0.100004	0	0.0000	0	0.0000
OHV835G6	2014567	0.000225951	0.878299	0.152083	0.100132	0	0.0000	0	0.0000
PGXLUL41	3405817	0.000237893	0.910104	0.153973	0.100852	0	0.0000	1	0.0000
PJR4AHZO	2381328	0.000372428	0.924723	0.150855	0.0992435	0	0.0000	1	0.0000
QSBZPFZI	2114974	0.000165331	0.875913	0.154664	0.100665	0	0.0000	0	0.0000
SKSXRBWF	2066745	0.000359369	0.911553	0.155232	0.100971	0	0.0000	1	0.0000
TCNI6BDU	2475101	0.000175571	0.895072	0.152958	0.100259	0	0.0000	0	0.0000
TNJAF3TK	3013648	0.000240454	0.895422	0.152272	0.0996272	0	0.0000	0	0.0000
XBTL2UYF	2771625	0.000245469	0.86868	0.152301	0.100174	0	0.0000	0	0.0000
XWSQF3JX	2614193	0.000149473	0.881902	0.155417	0.101299	0	0.0000	0	0.0000
Y5HYEDL4	2638070	6.21187e-05	0.908203	0.152625	0.100222	0	0.0000	1	0.0000
YCBD3S9F	4327053	5.34352e-05	0.883803	0.149849	0.0991104	0	0.0000	0	0.0000
Z8FT2XBQ	2887711	0.000205671	0.870755	0.152955	0.10044	0	0.0000	0	0.0000
