# Supplementary material for: Assessing the importance of sex and disease-specific anatomy in electrophysiology and mechanical simulations with a newly developed public virtual cohort of four-chamber heart models
Source: PLoS Comput Biol. 2026 Jun 2;22(6):e1014325. doi: 10.1371/journal.pcbi.1014325 (PMC13252842; doi:10.1371/journal.pcbi.1014325)
Supplement: S2 Data — (XLSX) [file pcbi.1014325.s010.xlsx]

## Sheet: summary_table
Group	Metric	Mean	SD	N
All_M	Age	53.36	15.3131	25
All_M	Weight	106.96	14.3639	25
All_M	TAT_LV	199.499	11.1946	25
All_M	TAT_RV	208.656	18.3361	25
All_M	TAT_V	212.557	14.8057	25
All_M	TAT_LA	287.607	38.2136	25
All_M	TAT_RA	239.264	33.4294	25
All_M	TAT_A	353.218	47.6458	25
All_M	Vol_LV	232.171	85.6156	25
All_M	Vol_RV	207.366	48.8433	25
All_M	Vol_LA	116.27	50.4579	25
All_M	Vol_RA	118.711	51.0559	25
All_M	delta_Vol_LV	41.666	13.2389	25
All_M	delta_Vol_RV	14.1784	3.59516	25
All_M	delta_Vol_LA	12.4159	5.79663	25
All_M	delta_Vol_RA	5.25624	3.55895	25
All_M	Vol_LV_RV_Ratio	1.1045	0.252293	25
All_M	Vol_LA_RA_Ratio	0.977189	0.212633	25
All_M	Vol_LV_RV_Ratio	1.1045	0.252293	25
All_M	Vol_LA_RA_Ratio	0.977189	0.212633	25
All_M	norm_delta_Vol_LV	0.224825	0.031361	25
All_M	norm_delta_Vol_RV	0.0749277	0.0169922	25
All_M	norm_delta_Vol_LA	0.118684	0.0227528	25
All_M	norm_delta_Vol_RA	0.0434001	0.013649	25
All_F	Age	54.56	10.7086	25
All_F	Weight	81.2042	16.2574	25
All_F	TAT_LV	186.504	10.5218	25
All_F	TAT_RV	184.991	14.1915	25
All_F	TAT_V	194.366	10.2879	25
All_F	TAT_LA	266.604	32.9818	25
All_F	TAT_RA	232.117	42.2374	25
All_F	TAT_A	332.659	50.1395	25
All_F	Vol_LV	160.514	51.5586	25
All_F	Vol_RV	138.275	32.3102	25
All_F	Vol_LA	91.7606	43.1938	25
All_F	Vol_RA	92.9148	39.9849	25
All_F	delta_Vol_LV	31.8492	11.6856	25
All_F	delta_Vol_RV	8.38607	4.7189	25
All_F	delta_Vol_LA	10.1494	7.00794	25
All_F	delta_Vol_RA	4.50318	4.71597	25
All_F	Vol_LV_RV_Ratio	1.17128	0.297093	25
All_F	Vol_LA_RA_Ratio	0.999386	0.24234	25
All_F	Vol_LV_RV_Ratio	1.17128	0.297093	25
All_F	Vol_LA_RA_Ratio	0.999386	0.24234	25
All_F	norm_delta_Vol_LV	0.244732	0.03231	25
All_F	norm_delta_Vol_RV	0.0642899	0.0340626	25
All_F	norm_delta_Vol_LA	0.116348	0.0341034	25
All_F	norm_delta_Vol_RA	0.0443498	0.031044	25
C_M	Age	47.1538	11.9989	13
C_M	Weight			13
C_M	TAT_LV	197.034	10.5513	13
C_M	TAT_RV	200.592	16.6269	13
C_M	TAT_V	206.931	13.4082	13
C_M	TAT_LA	271.626	27.5873	13
C_M	TAT_RA	232.471	33.7355	13
C_M	TAT_A	340.707	43.8039	13
C_M	Vol_LV	179.632	36.3135	13
C_M	Vol_RV	188.654	25.7434	13
C_M	Vol_LA	93.8629	27.8555	13
C_M	Vol_RA	100.738	16.9312	13
C_M	delta_Vol_LV	34.9766	7.49294	13
C_M	delta_Vol_RV	13.2136	3.25693	13
C_M	delta_Vol_LA	9.98815	3.73744	13
C_M	delta_Vol_RA	4.12389	1.63247	13
C_M	Vol_LV_RV_Ratio	0.952483	0.136176	13
C_M	Vol_LA_RA_Ratio	0.921558	0.164979	13
C_M	Vol_LV_RV_Ratio	0.952483	0.136176	13
C_M	Vol_LA_RA_Ratio	0.921558	0.164979	13
C_M	norm_delta_Vol_LV	0.241655	0.023446	13
C_M	norm_delta_Vol_RV	0.0764323	0.0204844	13
C_M	norm_delta_Vol_LA	0.119046	0.0247118	13
C_M	norm_delta_Vol_RA	0.0420047	0.0123777	13
C_F	Age	49.4615	9.77766	13
C_F	Weight	85.3667	13.8319	13
C_F	TAT_LV	186.947	10.8995	13
C_F	TAT_RV	176.892	8.15702	13
C_F	TAT_V	189.705	8.59535	13
C_F	TAT_LA	261.507	22.1355	13
C_F	TAT_RA	224.689	26.5804	13
C_F	TAT_A	326.051	25.2476	13
C_F	Vol_LV	139.724	32.1924	13
C_F	Vol_RV	139.691	34.842	13
C_F	Vol_LA	79.6273	19.4197	13
C_F	Vol_RA	86.3381	32.3323	13
C_F	delta_Vol_LV	27.5462	6.91145	13
C_F	delta_Vol_RV	8.57439	4.60275	13
C_F	delta_Vol_LA	8.11912	2.6241	13
C_F	delta_Vol_RA	3.48452	2.54184	13
C_F	Vol_LV_RV_Ratio	1.01855	0.192155	13
C_F	Vol_LA_RA_Ratio	0.971578	0.2119	13
C_F	Vol_LV_RV_Ratio	1.01855	0.192155	13
C_F	Vol_LA_RA_Ratio	0.971578	0.2119	13
C_F	norm_delta_Vol_LV	0.244339	0.0237738	13
C_F	norm_delta_Vol_RV	0.0627151	0.0214128	13
C_F	norm_delta_Vol_LA	0.111458	0.0173935	13
C_F	norm_delta_Vol_RA	0.0385397	0.0135765	13
HF_M	Age	60.0833	16.1158	12
HF_M	Weight	106.96	14.3639	12
HF_M	TAT_LV	202.169	11.7051	12
HF_M	TAT_RV	217.393	16.4873	12
HF_M	TAT_V	218.652	14.2905	12
HF_M	TAT_LA	304.919	41.5573	12
HF_M	TAT_RA	246.623	32.9101	12
HF_M	TAT_A	366.771	49.7434	12
HF_M	Vol_LV	289.087	88.0804	12
HF_M	Vol_RV	227.637	60.167	12
HF_M	Vol_LA	140.545	58.9257	12
HF_M	Vol_RA	138.181	67.6706	12
HF_M	delta_Vol_LV	48.9128	14.5251	12
HF_M	delta_Vol_RV	15.2237	3.78637	12
HF_M	delta_Vol_LA	15.046	6.60007	12
HF_M	delta_Vol_RA	6.48294	4.64447	12
HF_M	Vol_LV_RV_Ratio	1.26917	0.248502	12
HF_M	Vol_LA_RA_Ratio	1.03746	0.247657	12
HF_M	Vol_LV_RV_Ratio	1.26917	0.248502	12
HF_M	Vol_LA_RA_Ratio	1.03746	0.247657	12
HF_M	norm_delta_Vol_LV	0.206593	0.0291338	12
HF_M	norm_delta_Vol_RV	0.0732977	0.0129087	12
HF_M	norm_delta_Vol_LA	0.118293	0.0215172	12
HF_M	norm_delta_Vol_RA	0.0449117	0.0153145	12
HF_F	Age	60.0833	9.04995	12
HF_F	Weight	77.0417	17.9863	12
HF_F	TAT_LV	186.024	10.5574	12
HF_F	TAT_RV	193.765	14.329	12
HF_F	TAT_V	199.415	9.84077	12
HF_F	TAT_LA	272.125	42.1296	12
HF_F	TAT_RA	240.164	54.6422	12
HF_F	TAT_A	339.817	68.426	12
HF_F	Vol_LV	183.036	60.0433	12
HF_F	Vol_RV	136.74	30.7967	12
HF_F	Vol_LA	104.905	57.4174	12
HF_F	Vol_RA	100.04	47.343	12
HF_F	delta_Vol_LV	36.5109	14.1504	12
HF_F	delta_Vol_RV	8.18206	5.03847	12
HF_F	delta_Vol_LA	12.349	9.45994	12
HF_F	delta_Vol_RA	5.60674	6.23868	12
HF_F	Vol_LV_RV_Ratio	1.33674	0.307996	12
HF_F	Vol_LA_RA_Ratio	1.02951	0.277935	12
HF_F	Vol_LV_RV_Ratio	1.33674	0.307996	12
HF_F	Vol_LA_RA_Ratio	1.02951	0.277935	12
HF_F	norm_delta_Vol_LV	0.245158	0.040752	12
HF_F	norm_delta_Vol_RV	0.0659959	0.045002	12
HF_F	norm_delta_Vol_LA	0.121646	0.0463533	12
HF_F	norm_delta_Vol_RA	0.050644	0.0426439	12
HF-W_M	Age	67.3333	15.9958	6
HF-W_M	Weight	94.1		6
HF-W_M	TAT_LV	199.046	9.79755	6
HF-W_M	TAT_RV	212.244	19.9218	6
HF-W_M	TAT_V	214.761	16.5962	6
HF-W_M	TAT_LA	280.336	42.9375	6
HF-W_M	TAT_RA	221.775	11.3303	6
HF-W_M	TAT_A	329.206	37.6251	6
HF-W_M	Vol_LV	266.066	88.4587	6
HF-W_M	Vol_RV	212.252	50.8529	6
HF-W_M	Vol_LA	99.0872	44.1022	6
HF-W_M	Vol_RA	92.7458	18.7807	6
HF-W_M	delta_Vol_LV	45.2708	15.1635	6
HF-W_M	delta_Vol_RV	13.3817	2.40878	6
HF-W_M	delta_Vol_LA	10.1495	5.58074	6
HF-W_M	delta_Vol_RA	3.28288	1.53808	6
HF-W_M	Vol_LV_RV_Ratio	1.23979	0.258558	6
HF-W_M	Vol_LA_RA_Ratio	1.03262	0.291226	6
HF-W_M	Vol_LV_RV_Ratio	1.23979	0.258558	6
HF-W_M	Vol_LA_RA_Ratio	1.03262	0.291226	6
HF-W_M	norm_delta_Vol_LV	0.208301	0.0317674	6
HF-W_M	norm_delta_Vol_RV	0.0693503	0.0119141	6
HF-W_M	norm_delta_Vol_LA	0.111249	0.0264087	6
HF-W_M	norm_delta_Vol_RA	0.0354454	0.014259	6
HF-W_F	Age	59.1667	6.94022	6
HF-W_F	Weight	78.2333	20.1417	6
HF-W_F	TAT_LV	186.726	10.9063	6
HF-W_F	TAT_RV	192.891	13.4653	6
HF-W_F	TAT_V	197.024	9.66473	6
HF-W_F	TAT_LA	253.804	43.2271	6
HF-W_F	TAT_RA	225.795	54.6604	6
HF-W_F	TAT_A	308.405	61.9634	6
HF-W_F	Vol_LV	193.113	46.8938	6
HF-W_F	Vol_RV	136.24	20.4135	6
HF-W_F	Vol_LA	80.9287	42.6697	6
HF-W_F	Vol_RA	74.7856	22.0735	6
HF-W_F	delta_Vol_LV	41.0168	13.0012	6
HF-W_F	delta_Vol_RV	9.3285	6.50113	6
HF-W_F	delta_Vol_LA	10.0366	9.53971	6
HF-W_F	delta_Vol_RA	4.10848	5.28311	6
HF-W_F	Vol_LV_RV_Ratio	1.41324	0.246706	6
HF-W_F	Vol_LA_RA_Ratio	1.0464	0.377294	6
HF-W_F	Vol_LV_RV_Ratio	1.41324	0.246706	6
HF-W_F	Vol_LA_RA_Ratio	1.0464	0.377294	6
HF-W_F	norm_delta_Vol_LV	0.267174	0.0477588	6
HF-W_F	norm_delta_Vol_RV	0.0777104	0.0622818	6
HF-W_F	norm_delta_Vol_LA	0.121069	0.062198	6
HF-W_F	norm_delta_Vol_RA	0.0499314	0.0564229	6
HF-N_M	Age	52.8333	13.7611	6
HF-N_M	Weight	110.175	14.3593	6
HF-N_M	TAT_LV	205.292	13.4915	6
HF-N_M	TAT_RV	222.543	11.7264	6
HF-N_M	TAT_V	222.543	11.7264	6
HF-N_M	TAT_LA	329.503	22.4807	6
HF-N_M	TAT_RA	271.472	27.7937	6
HF-N_M	TAT_A	404.336	25.3242	6
HF-N_M	Vol_LV	312.107	89.2813	6
HF-N_M	Vol_RV	243.021	69.3548	6
HF-N_M	Vol_LA	182.002	39.6103	6
HF-N_M	Vol_RA	183.617	69.0451	6
HF-N_M	delta_Vol_LV	52.5548	14.2263	6
HF-N_M	delta_Vol_RV	17.0657	4.19466	6
HF-N_M	delta_Vol_LA	19.9425	2.67355	6
HF-N_M	delta_Vol_RA	9.683	4.52921	6
HF-N_M	Vol_LV_RV_Ratio	1.29856	0.258713	6
HF-N_M	Vol_LA_RA_Ratio	1.04229	0.223754	6
HF-N_M	Vol_LV_RV_Ratio	1.29856	0.258713	6
HF-N_M	Vol_LA_RA_Ratio	1.04229	0.223754	6
HF-N_M	norm_delta_Vol_LV	0.204884	0.0291741	6
HF-N_M	norm_delta_Vol_RV	0.0772452	0.013684	6
HF-N_M	norm_delta_Vol_LA	0.125336	0.0142162	6
HF-N_M	norm_delta_Vol_RA	0.0543781	0.00987854	6
HF-N_F	Age	61	11.4018	6
HF-N_F	Weight	75.85	17.3961	6
HF-N_F	TAT_LV	185.322	11.1839	6
HF-N_F	TAT_RV	194.638	16.3878	6
HF-N_F	TAT_V	201.807	10.2913	6
HF-N_F	TAT_LA	290.447	35.08	6
HF-N_F	TAT_RA	254.532	55.5468	6
HF-N_F	TAT_A	371.23	63.9762	6
HF-N_F	Vol_LV	172.958	74.0855	6
HF-N_F	Vol_RV	137.24	40.8564	6
HF-N_F	Vol_LA	128.881	63.6592	6
HF-N_F	Vol_RA	125.294	53.9733	6
HF-N_F	delta_Vol_LV	32.0049	14.925	6
HF-N_F	delta_Vol_RV	7.03562	3.22962	6
HF-N_F	delta_Vol_LA	14.6614	9.6457	6
HF-N_F	delta_Vol_RA	7.105	7.23379	6
HF-N_F	Vol_LV_RV_Ratio	1.26024	0.365767	6
HF-N_F	Vol_LA_RA_Ratio	1.01262	0.16404	6
HF-N_F	Vol_LV_RV_Ratio	1.26024	0.365767	6
HF-N_F	Vol_LA_RA_Ratio	1.01262	0.16404	6
HF-N_F	norm_delta_Vol_LV	0.223143	0.0144724	6
HF-N_F	norm_delta_Vol_RV	0.0542814	0.0157167	6
HF-N_F	norm_delta_Vol_LA	0.122224	0.0292848	6
HF-N_F	norm_delta_Vol_RA	0.0513567	0.0285646	6
