# Supplementary material for: Assessing the importance of sex and disease-specific anatomy in electrophysiology and mechanical simulations with a newly developed public virtual cohort of four-chamber heart models
Source: PLoS Comput Biol. 2026 Jun 2;22(6):e1014325. doi: 10.1371/journal.pcbi.1014325 (PMC13252842; doi:10.1371/journal.pcbi.1014325)
Supplement: S3 Data — (XLSX) [file pcbi.1014325.s011.xlsx]

## Sheet: classic_anova_results
Effect	sum_sq	df	F	PR(>F)	eta_sq	Outcome
C(Sex)	5513.87	1	4.73793	0.0346744	0.0827067	TAT_LA
C(Condition)	6016.1	1	5.16948	0.0277007	0.09024	TAT_LA
C(Sex):C(Condition)	1604.23	1	1.37847	0.246404	0.0240631	TAT_LA
Residual	53533.5	46			0.80299	TAT_LA
C(Sex)	638.581	1	0.439133	0.510848	0.00908688	TAT_RA
C(Condition)	2738.54	1	1.88321	0.176625	0.0389688	TAT_RA
C(Sex):C(Condition)	5.45738	1	0.00375288	0.951417	7.76574e-05	TAT_RA
Residual	66892.5	46			0.951867	TAT_RA
C(Sex)	5283.43	1	2.22162	0.142916	0.0439913	TAT_A
C(Condition)	4949.86	1	2.08136	0.155882	0.041214	TAT_A
C(Sex):C(Condition)	471.822	1	0.198396	0.658108	0.00392853	TAT_A
Residual	109396	46			0.910866	TAT_A
C(Sex)	2110.76	1	17.6706	0.000119759	0.271467	TAT_LV
C(Condition)	55.3546	1	0.463411	0.499447	0.00711923	TAT_LV
C(Sex):C(Condition)	114.535	1	0.958847	0.3326	0.0147305	TAT_LV
Residual	5494.72	46			0.706683	TAT_LV
C(Sex)	7000.78	1	34.3887	4.62539e-07	0.351737	TAT_RV
C(Condition)	3538.07	1	17.3794	0.000133777	0.177761	TAT_RV
C(Sex):C(Condition)	0.0159874	1	7.85322e-05	0.992968	8.03249e-07	TAT_RV
Residual	9364.58	46			0.470501	TAT_RV
C(Sex)	4136.32	1	29.9377	1.77932e-06	0.346497	TAT_V
C(Condition)	1433.06	1	10.3722	0.00234981	0.120047	TAT_V
C(Sex):C(Condition)	12.6152	1	0.0913058	0.763886	0.00105676	TAT_V
Residual	6355.54	46			0.5324	TAT_V
C(Sex)	64183.9	1	19.2647	6.59919e-05	0.211198	Vol_LV
C(Condition)	72813	1	21.8548	2.59377e-05	0.239593	Vol_LV
C(Sex):C(Condition)	13649.4	1	4.09686	0.048793	0.0449137	Vol_LV
Residual	153257	46			0.504295	Vol_LV
C(Sex)	59669.3	1	37.7167	1.77688e-07	0.420266	Vol_RV
C(Condition)	4050.56	1	2.56034	0.116421	0.0285291	Vol_RV
C(Sex):C(Condition)	5486.31	1	3.46787	0.0689664	0.0386414	Vol_RV
Residual	72773.8	46			0.512564	Vol_RV
C(Sex)	1204.61	1	9.60301	0.0033092	0.138648	delta_Vol_LV
C(Condition)	1636.29	1	13.0443	0.000749543	0.188332	delta_Vol_LV
C(Sex):C(Condition)	77.1142	1	0.614744	0.437026	0.00887563	delta_Vol_LV
Residual	5770.29	46			0.664144	delta_Vol_LV
C(Sex)	419.394	1	23.5711	1.42754e-05	0.331791	delta_Vol_RV
C(Condition)	8.16507	1	0.458899	0.501532	0.00645955	delta_Vol_RV
C(Sex):C(Condition)	18.0069	1	1.01204	0.319677	0.0142456	delta_Vol_RV
Residual	818.465	46			0.647504	delta_Vol_RV
C(Sex)	64.2116	1	1.72348	0.195757	0.0313334	delta_Vol_LA
C(Condition)	269.137	1	7.22381	0.00998192	0.131331	delta_Vol_LA
C(Sex):C(Condition)	2.13912	1	0.0574155	0.811693	0.00104383	delta_Vol_LA
Residual	1713.82	46			0.836292	delta_Vol_LA
C(Sex)	7.08859	1	0.420783	0.519772	0.00839041	delta_Vol_RA
C(Condition)	62.6553	1	3.71925	0.059973	0.074162	delta_Vol_RA
C(Sex):C(Condition)	0.174986	1	0.0103873	0.919265	0.000207122	delta_Vol_RA
Residual	774.925	46			0.91724	delta_Vol_RA
C(Sex)	0.0557518	1	1.07378	0.305511	0.015061	Vol_LV_RV_Ratio
C(Condition)	1.2576	1	24.2214	1.14332e-05	0.339733	Vol_LV_RV_Ratio
C(Sex):C(Condition)	7.02862e-06	1	0.000135371	0.990767	1.89874e-06	Vol_LV_RV_Ratio
Residual	2.38838	46			0.645204	Vol_LV_RV_Ratio
C(Sex)	0.0061587	1	0.118544	0.732189	0.00246273	Vol_LA_RA_Ratio
C(Condition)	0.0942757	1	1.81463	0.184552	0.0376989	Vol_LA_RA_Ratio
C(Sex):C(Condition)	0.0104832	1	0.201783	0.655395	0.00419202	Vol_LA_RA_Ratio
Residual	2.38984	46			0.955646	Vol_LA_RA_Ratio
C(Sex)	0.0049537	1	5.56006	0.0226823	0.0923981	norm_delta_Vol_LV
C(Condition)	0.00365841	1	4.10622	0.0485467	0.0682379	norm_delta_Vol_LV
C(Sex):C(Condition)	0.00401703	1	4.50874	0.0391327	0.0749271	norm_delta_Vol_LV
Residual	0.0409834	46			0.764437	norm_delta_Vol_LV
C(Sex)	0.00141453	1	1.87802	0.17721	0.0390859	norm_delta_Vol_RV
C(Condition)	6.67229e-08	1	8.85854e-05	0.992531	1.84366e-06	norm_delta_Vol_RV
C(Sex):C(Condition)	0.000128405	1	0.170478	0.681605	0.00354804	norm_delta_Vol_RV
Residual	0.0346474	46			0.957364	norm_delta_Vol_RV
C(Sex)	6.82232e-05	1	0.0790769	0.779813	0.00168845	norm_delta_Vol_LA
C(Condition)	0.000277713	1	0.321894	0.57323	0.00687309	norm_delta_Vol_LA
C(Sex):C(Condition)	0.000373543	1	0.432969	0.513815	0.00924478	norm_delta_Vol_LA
Residual	0.0396863	46			0.982194	norm_delta_Vol_LA
C(Sex)	1.1275e-05	1	0.0194735	0.889627	0.000408339	norm_delta_Vol_RA
C(Condition)	0.000703068	1	1.21429	0.276216	0.0254625	norm_delta_Vol_RA
C(Sex):C(Condition)	0.000263918	1	0.455822	0.502963	0.0095581	norm_delta_Vol_RA
Residual	0.0266337	46			0.964571	norm_delta_Vol_RA
				s
