# Supplementary material for: Assessing the importance of sex and disease-specific anatomy in electrophysiology and mechanical simulations with a newly developed public virtual cohort of four-chamber heart models
Source: PLoS Comput Biol. 2026 Jun 2;22(6):e1014325. doi: 10.1371/journal.pcbi.1014325 (PMC13252842; doi:10.1371/journal.pcbi.1014325)
Supplement: S4 Data — Includes Cohen’s d effect sizes and 95% confidence intervals. (XLSX) [file pcbi.1014325.s012.xlsx]

## Sheet: classic_posthoc_results
group1	group2	meandiff	p-raw	Cohen_d	n1	n2	lower	upper	p-adj	Outcome
HF	C	21.9558	0.0395442	0.61766	24	26	0.0498004	1.18552	0.0429709	TAT_LA
M	F	21.0026	0.0429709	0.588412	25	25	0.0221819	1.15464	0.0429709	TAT_LA
HF	C	14.8133	0.177014	0.394915	24	26	-0.165264	0.955093	0.354028	TAT_RA
M	F	7.14748	0.510381	0.187653	25	25	-0.367927	0.743233	0.510381	TAT_RA
HF	C	19.9154	0.167275	0.406607	24	26	-0.153893	0.967107	0.167275	TAT_A
M	F	20.559	0.143786	0.420357	25	25	-0.140093	0.980807	0.167275	TAT_A
HF	C	2.10605	0.562786	0.166066	24	26	-0.389693	0.721826	0.562786	TAT_LV
M	F	12.9946	0.000105227	1.19619	25	25	0.59429	1.79809	0.000210453	TAT_LV
HF	C	16.8374	0.00241029	0.911871	24	26	0.328989	1.49475	0.00241029	TAT_RV
M	F	23.6656	6.46522e-06	1.44344	25	25	0.821063	2.06582	1.29304e-05	TAT_RV
HF	C	10.7158	0.0141574	0.724367	24	26	0.151684	1.29705	0.0141574	TAT_V
M	F	18.1908	8.83127e-06	1.42689	25	25	0.805982	2.0478	1.76625e-05	TAT_V
F_HF	F_C	43.3119	0.0405926	0.910081	12	13	0.0859139	1.73425	0.0405926	Vol_LV
M_HF	M_C	109.454	0.00124424	1.65038	12	13	0.74215	2.55861	0.00497696	Vol_LV
M_C	F_C	39.9086	0.00680488	1.16301	13	13	0.331798	1.99422	0.00907317	Vol_LV
M_HF	F_HF	106.051	0.00264104	1.40694	12	12	0.513263	2.30062	0.00528208	Vol_LV
HF	C	18.0157	0.251839	0.33608	24	26	-0.222622	0.894782	0.251839	Vol_RV
M	F	69.0908	5.72174e-07	1.66845	25	25	1.02482	2.31207	1.14435e-06	Vol_RV
HF	C	11.4505	0.00253391	0.944685	24	26	0.359799	1.52957	0.00506782	delta_Vol_LV
M	F	9.81677	0.00778664	0.786197	25	25	0.210818	1.36158	0.00778664	delta_Vol_LV
HF	C	0.808859	0.582454	0.158133	24	26	-0.397538	0.713803	0.582454	delta_Vol_RV
M	F	5.79237	1.37073e-05	1.38083	25	25	0.763938	1.99773	2.74146e-05	delta_Vol_RV
HF	C	4.64386	0.0137883	0.762552	24	26	0.187968	1.33714	0.0275766	delta_Vol_LA
M	F	2.26648	0.219003	0.352438	25	25	-0.206211	0.911086	0.219003	delta_Vol_LA
HF	C	2.24064	0.066859	0.555056	24	26	-0.0103153	1.12043	0.133718	delta_Vol_RA
M	F	0.753052	0.527186	0.180255	25	25	-0.375231	0.735741	0.527186	delta_Vol_RA
HF	C	0.317442	2.04188e-05	1.40677	24	26	0.787228	2.02631	4.08376e-05	Vol_LV_RV_Ratio
M	F	-0.0667843	0.395964	-0.242319	25	25	-0.798711	0.314073	0.395964	Vol_LV_RV_Ratio
HF	C	0.0869146	0.182913	0.38817	24	26	-0.171828	0.948168	0.365826	Vol_LA_RA_Ratio
M	F	-0.0221968	0.732193	-0.0973666	25	25	-0.652056	0.457323	0.732193	Vol_LA_RA_Ratio
F_HF	F_C	0.000819564	0.952233	0.0248336	12	13	-0.75981	0.809477	0.952233	norm_delta_Vol_LV
M_HF	M_C	-0.0350623	0.00340079	-1.33215	12	13	-2.19931	-0.464997	0.0136032	norm_delta_Vol_LV
M_C	F_C	-0.00268387	0.774451	-0.113673	13	13	-0.883055	0.655709	0.952233	norm_delta_Vol_LV
M_HF	F_HF	-0.0385658	0.0148469	-1.08874	12	12	-1.94612	-0.231354	0.0296938	norm_delta_Vol_LV
HF	C	7.3119e-05	0.992658	0.0026629	24	26	-0.552143	0.557469	0.992658	norm_delta_Vol_RV
M	F	0.0106378	0.171059	0.395215	25	25	-0.164532	0.954962	0.342118	norm_delta_Vol_RV
HF	C	0.00471727	0.575178	0.16315	24	26	-0.392576	0.718876	0.777107	norm_delta_Vol_LA
M	F	0.00233621	0.777107	0.0805892	25	25	-0.473997	0.635176	0.777107	norm_delta_Vol_LA
HF	C	0.0075057	0.285413	0.317004	24	26	-0.24127	0.875277	0.570826	norm_delta_Vol_RA
M	F	-0.000949738	0.889489	-0.0396064	25	25	-0.594022	0.51481	0.889489	norm_delta_Vol_RA
