# Supplementary material for: Assessing the importance of sex and disease-specific anatomy in electrophysiology and mechanical simulations with a newly developed public virtual cohort of four-chamber heart models
Source: PLoS Comput Biol. 2026 Jun 2;22(6):e1014325. doi: 10.1371/journal.pcbi.1014325 (PMC13252842; doi:10.1371/journal.pcbi.1014325)
Supplement: S6 Data — (CSV) [file pcbi.1014325.s014.csv]

Geometric	Simulation	Spearman_rho	p_value	n	Significant
Vol_LV	delta_Vol_LV	0.9588955582232893	6.578543331696624e-28	50	***
wall_volume	TAT_RV	0.872172869147659	1.6256163821184523e-16	50	***
Vol_LA	TAT_LA	0.8693877551020407	2.639241689478412e-16	50	***
wall_volume	TAT_V	0.853157262905162	3.6240253793782095e-15	50	***
Vol_RV	TAT_LV	0.811860744297719	8.466259378151109e-13	50	***
Vol_RV	TAT_V	0.7837214885954381	1.7051603333870238e-11	50	***
Vol_RV	delta_Vol_RV	0.7648019207683073	1.0107760077050168e-10	50	***
Vol_LV	TAT_RV	0.7300360144057623	1.7908546186700143e-09	50	***
Vol_RA	TAT_LA	0.7287875150060025	1.9693354155265022e-09	50	***
wall_volume	delta_Vol_RV	0.6877791116446579	3.4281724834138605e-08	50	***
Vol_LV	TAT_LV	0.6835534213685474	4.482565266880276e-08	50	***
Vol_RV	delta_Vol_LV	0.6668427370948379	1.2411484820139288e-07	50	***
Vol_LV	TAT_V	0.6579111644657862	2.0842587393672974e-07	50	***
Vol_RV	TAT_RV	0.6547418967587034	2.494885494096189e-07	50	***
wall_volume	delta_Vol_LV	0.6349579831932772	7.322277063572995e-07	50	***
wall_volume	TAT_LA	0.6277551020408163	1.0636635803798967e-06	50	***
wall_volume	TAT_LV	0.6161344537815125	1.9050934697440025e-06	50	***
Vol_RA	TAT_V	0.590876350540216	6.2574034676424605e-06	50	***
Vol_LA	TAT_RV	0.5477551020408163	3.836295099464129e-05	50	***
Vol_LA	TAT_V	0.5418007202881152	4.833830280518247e-05	50	***
Vol_RA	delta_Vol_RV	0.5175990396158463	0.00011841579607641139	50	***
Vol_RA	TAT_RV	0.5111644657863145	0.00014859527445094123	50	***
Vol_LA	delta_Vol_RV	0.4562304921968788	0.0008687110084807352	50	***
Vol_LV	delta_Vol_RV	0.4537334933973589	0.0009349266604966158	50	***
Vol_RV	TAT_LA	0.3883313325330132	0.005323919018790306	50	**
Vol_RA	TAT_LV	0.3002641056422569	0.034120542451500306	50	*
Vol_LV	TAT_LA	0.2901800720288115	0.04093372413883785	50	*
Vol_LA	TAT_LV	0.22189675870348136	0.12144432938914963	50
Age	TAT_LA	0.20602016261230255	0.15117705788822336	50
Age	TAT_RV	0.2057799338779132	0.15166482552770225	50
Age	TAT_V	0.1725803227853057	0.23073053538592564	50
Vol_RA	delta_Vol_LV	0.15860744297719087	0.27127148846661125	50
Vol_LA	delta_Vol_LV	0.14506602641056424	0.3148214502116728	50
Age	TAT_LV	-0.1428880512147826	0.32221944708174977	50
Age	delta_Vol_RV	-0.01921829875114763	0.8946134157170873	50
Age	delta_Vol_LV	0.017248423129154995	0.9053635314782811	50
